# Supplementary material for: Bioinformatics Analysis of Bacterial Annexins – Putative Ancestral Relatives of Eukaryotic Annexins
Source: PLoS One. 2014 Jan 16;9(1):e85428. doi: 10.1371/journal.pone.0085428 (PMC3894181; doi:10.1371/journal.pone.0085428)
Supplement: Table S1 — List of bacterial annexin domains. Protein identifiers, location of the domains within the protein sequence, and their sequence similarity to known eukaryotic annexins. (XLS) [file pone.0085428.s005.xls]

## Sheet: Arkusz1
Supplementary Table S1
Annexin domains in bacterial proteins. Domain location and evidence
Significance of hit to the closest annexin domain, Pfam entry Annexin or 1n00 PDB structure
Species codes and translation of obsolete NCBI gi identifiers: see below
Species	NCBI identifier, annexin domain location	HMMscan Evalue	Hhpred Evalue
Aa	gi|402493280:85-152		8.6E-18
Aa	gi|402493281:85-148		8.6E-18
Aa	gi|402494940:65-129		8.6E-18
Aa	gi|402495695:95-156		8.6E-18
Aa	gi|402495696:83-153		8.6E-18
Aa	gi|402495857:65-136		8.6E-18
Bb	gi|375105645:1297-1352		1.7E-20
Bb	gi|375105645:880-946	4.2e-07
Bb	gi|375105645:964-1022	2.3e-05
Cc	gi|380728269:105-165	2.0E-08
Cc	gi|380728269:180-245		8.9E-19
Cc	gi|380728269:275-335		1.7E-14
Cc	gi|380728269:340-410	4.6E-08
Cc	gi|380728269:415-485	2.3E-11
Cc	gi|380729140:1045-1125	1.0E-08
Cc	gi|380729140:1415-1480		0.0031
Cc	gi|380729140:970-1040	1.1E-11
Cg	gi|228472152:50-130	5.9e-06
Ch	gi|110637878:69-138	7.0e-07
Fb	gi|363580180:85-154		3.0E-25
Fb	gi|363580181:83-162		3.0E-25
Fi	gi|441497853:60-145		1.1E-22
Fl	gi|392964889:52-122		5.4E-05
Ga	gi|226228830:1250-1340		0.00033
Ga	gi|226228830:800-880	4.0e-06
Ho	gi|227397436:144-212	1.7e-06
Ho	gi|227398614:177-245	1.1e-06
Ho	gi|262077350:272-332	0.0001
Ho	gi|262079386:233-301	1.3e-06
Ho	gi|262194969:220-277	1.5e-08
Ho	gi|262194969:319-374		2.4E-19
Ho	gi|262196138:233-292		6.4E-22
Ko	gi|163755143:80-150		3.0E-25
Ko	gi|163755144:94-160		3.0E-25
Ko	gi|163756662:80-151		3.0E-25
Ko	gi|163756663:90-175		3.0E-25
Ko	gi|163756727:80-151		3.0E-25
Ko	gi|163756728:90-175		3.0E-25
Mm	gi|124003075:36-94	3.4e-06
Ms	gi|409197576:75-135		0.003
Mst	gi|442322805:208-277	8.4E-11
Mst	gi|442322805:445-505	9.8E-06
Mst	gi|442322805:525-584	2.3E-11
Nm	gi|258651831:90-155		1.6
Ri	gi|384102706:1063-1121		0.0072
Ri	gi|384102706:643-702		0.0037
Sl	gi|284035615:51-116	5.4e-05
species codes
Aa	Aquimarina agarilytica ZC1
Bb	Burkholderiales bacterium JOSHI_001
Cc	Corallococcus coralloides DSM 2259
Cg	Capnocytophaga gingivalis ATCC 33624
Ch	Cytophaga hutchinsonii ATCC 33406
Fb	Flavobacteriaceae bacterium HQM9
Fi	Fulvivirga imtechensis AK7
Ga	Gemmatimonas aurantiaca T-27
Ho	Haliangium ochraceum DSM 14365
Ko	Kordia algicida OT-1
Mm	Microscilla marina ATCC 23134
Ms	Marinilabilia salmonicolor JCM 21150
Mst	Myxococcus stipitatus DSM 14675
Nm	Nakamurella multipartita DSM 44233
Ri	Rhodococcus imtechensis RKJ300
Sl	Spirosoma linguale DSM 74
	Note: For the annexin domain in the Nm_258651831:90-155 protein, Hhpred P-value equals 1.5E-05, and annexin similarity is confirmed by other tools, e.g. Phyre2 server with 54% confidence and 83% coverage
translation of obsolete NCBI gi identifiers
old gi identifier	new gi identifier
124003075	488781880
163755143	494153625
163755144	494153626
163756662	494152906
163756663	494152907
163756727	494152965
163756728	494152966
228472152	488743206
363580180	498206318
363580181	498206319
375105645	497236035
384102706	494508443
392964889	496580447
402493280	497863953
402493281	497863955
402494940	497867219
402495695	497868280
402495696	497868281
402495857	497868487
409197576	498349864
441497853	497265520
